# Supplementary material for: Inhalable Microparticles Embedding Calcium Phosphate Nanoparticles for Heart Targeting: The Formulation Experimental Design
Source: Pharmaceutics. 2021 Nov 1;13(11):1825. doi: 10.3390/pharmaceutics13111825 (PMC8617656; doi:10.3390/pharmaceutics13111825)
Supplement: Supplementary file 1 [file pharmaceutics-13-01825-s001.zip]

Archive with 1 entries (1 files):
- pharmaceutics-1414927-supplementary.pdf
